# Supplementary material for: Inflammation- and resolution-programmed myeloid circuits govern therapeutic resistance in epithelial and mesenchymal triple-negative breast cancer
Source: J Clin Invest. 2026 Feb 17;136(8):e198815. doi: 10.1172/JCI198815 (PMC13078875; doi:10.1172/JCI198815)
Supplement: Supporting data values [file jci-136-198815-s130.xlsx]

## Sheet: Fig. S1E
		hC3_Mac%	hC8, hC13, hC15, hC19_Mac %	intermidicate_Mac %	Macrophage counts	total immune cells counts	macrophage of immune cells %
Responders	P018_R	2.83401	8.09717	89.0688	494	5644	8.75266
	P020_R	4.10095	32.1767	63.7224	317	6838	4.63586
	P022_R	0.434783	2.82609	96.7391	460	2520	18.254
	P025_R	1.39535	0.465116	98.1395	215	8014	2.68281
	P031_R	0.917431	18.3486	80.7339	109	878	12.4146
	P037_R	0.595238	17.8571	81.5476	168	9926	1.69252
	P038_R	0.356718	2.73484	96.9084	841	11230	7.48887
	P039_R	0	7.31707	92.6829	656	7835	8.37269
	P041_R	0.73246	1.65767	97.6099	2594	12528	20.7056
	P042_R	0.154083	1.69492	98.151	649	8570	7.57293
	P049_R	1.54242	4.62725	93.8303	389	5025	7.74129
	P051_R	0.818125	3.83889	95.343	1589	3505	45.3352
	P052_R	35.533	2.03046	62.4365	394	4213	9.35201
	P053_R	4.73485	9.84848	85.4167	528	4625	11.4162
	P056_R	1.65831	0.809873	97.5318	2593	6398	40.5283
	P057_R	0	0	100	292	3368	8.66983
	P058_R	0.662252	2.64901	96.6887	151	6299	2.39721
Non-responders	P023_NR	0.487805	3.90244	95.6098	205	6565	3.12262
	P034_NR	2.50865	14.6194	82.872	1156	8311	13.9093
	P040_NR	1.85366	53.8537	44.2927	1025	9067	11.3047
	P046_NR	12.3941	31.2818	56.3241	3542	11752	30.1396
	P059_NR	20.6957	7.82609	71.4783	1725	7536	22.8901
	P061_NR	0	73.6796	26.3204	1136	3218	35.3014

## Sheet: Fig. 2A
	immune cells in the peripheral blood from tumor bearing mice or sham mice.
		70 ul blood		Cell# per ul PB				70 ul blood		Cell# per ul PB				70 ul blood		Cell# per ul PB
	Day 0 PB				Neutrophils		Day 8 PB				Neutrophils		Day 16 PB				Neutrophils
	C57B6 mice	AT3_979_014.fcs			148.062		C57B6 mice	AT3_979_014.fcs			107.962		C57B6 mice	AT3_979_014.fcs			77.8492
		AT3_980_015.fcs			198.489			AT3_980_015.fcs			181.841			AT3_980_015.fcs			112.953
		AT3_987_022.fcs			172.786			AT3_987_022.fcs			187.097			AT3_987_022.fcs			112.759
		AT3_991_026.fcs			167.984			AT3_991_026.fcs			169.719			AT3_991_026.fcs			65.4688
		C57B6Sham_981_016.fcs			174.109			C57B6Sham_981_016.fcs			195.146			C57B6Sham_981_016.fcs			171.167
		C57B6Sham_985_020.fcs			102.93			C57B6Sham_985_020.fcs			125.946			C57B6Sham_985_020.fcs			68.0473
		C57B6Sham_988_023.fcs			149.733			C57B6Sham_988_023.fcs			170.933			C57B6Sham_988_023.fcs			68.771
		C57B6Sham_993_028.fcs			119.707			C57B6Sham_993_028.fcs			225.812			C57B6Sham_993_028.fcs			128.466
		E0771_978_013.fcs			110.227			E0771_978_013.fcs			309.325			E0771_978_013.fcs			147.874
		E0771_984_019.fcs			128.612			E0771_984_019.fcs			503.044			E0771_984_019.fcs			155.279
		E0771_986_021.fcs			192.558			E0771_986_021.fcs			160.885			E0771_986_021.fcs			155.949
		E0771_990_025.fcs			142.34			E0771_990_025.fcs			256.922			E0771_990_025.fcs			102.533
		PyMT-M_982_017.fcs			245.927			PyMT-M_982_017.fcs			168.221			PyMT-M_982_017.fcs			118.301
		PyMT-M_983_018.fcs			138.678			PyMT-M_983_018.fcs			213.986			PyMT-M_983_018.fcs			419.631
		PyMT-M_989_024.fcs			192.259			PyMT-M_989_024.fcs			168.134			PyMT-M_989_024.fcs			115.57
		PyMT-M_992_027.fcs			126.218			PyMT-M_992_027.fcs			124.71			PyMT-M_992_027.fcs			117.848
	BalbC mice	Sham_966_001.fcs			352.608		BalbC mice	Sham_966_001.fcs			305.627		BalbC mice	Sham_966_001.fcs			148.505
		Sham_970_005.fcs			228.868			Sham_970_005.fcs			174.699			Sham_970_005.fcs			135.648
		Sham_971_006.fcs			193.821			Sham_971_006.fcs			266.11			Sham_971_006.fcs			134.189
		Sham_977_012.fcs			395.066			Sham_977_012.fcs			297.677			Sham_977_012.fcs			128.097
		T11_967_002.fcs			294.787			T11_967_002.fcs			348.014			T11_967_002.fcs			555.587
		T11_968_003.fcs			340.163			T11_968_003.fcs			299.02			T11_968_003.fcs			236.873
		T11_973_008.fcs			190.496			T11_973_008.fcs			329.349			T11_973_008.fcs			125.63
		T11_974_009.fcs			164.181			T11_974_009.fcs			269.907			T11_974_009.fcs			189.183
		T12_969_004.fcs			196.302			T12_969_004.fcs			433.285			T12_969_004.fcs			353.5
		T12_972_007.fcs			167.673			T12_972_007.fcs			341.292			T12_972_007.fcs			563.114
		T12_975_010.fcs			219.681			T12_975_010.fcs			434.169			T12_975_010.fcs			421.717
		T12_976_011.fcs			194.38			T12_976_011.fcs			383.806			T12_976_011.fcs			358.238

## Sheet: Fig. 2B
	tumor infiltrating immune cells
		Macrophage	Neutrophils			Macrophage	Neutrophils
	AT3_79	52.3307	4.18182		T11_67	43.7752	7.95834
	AT3_80	37.5484	1.79032		T11_68	40.0336	11.6486
	AT3_87	93.5023	5.85253		T11_73	71.9328	8.17204
	AT3_91	56.7149	6.27799		T11_74	50.343	8.5795
	E0771_78	74.3353	4.9726		T12_69	33.9319	8.95229
	E0771_84	58.8197	5.52145		T12_72	31.7187	5.62025
	E0771_86	42.1523	2.63149		T12_75	94.3547	14.2709
	E0771_90	57.67	9.30608		T12_76	83.293	4.34035
	PyMT-M_82	60.0422	13.5389			Macrophage	Neutrophils
	PyMT-M_83	20.9039	9.99836		2208L_1	59.6876	226.78
	PyMT-M_89	33.8989	12.7271		2208L_2	67.8589	294.747
	PyMT-M_92	17.2803	5.64567		2208L_3	51.797	376.753
					2208L_4	59.7088	425.868
					2208L_5	92.2965	341.127

## Sheet: Fig. 2C
	tumor infiltrating immune cells
		Macrophage	Neutrophils			Macrophage	Neutrophils
	AT3_79	52.3307	4.18182		T11_67	43.7752	7.95834
	AT3_80	37.5484	1.79032		T11_68	40.0336	11.6486
	AT3_87	93.5023	5.85253		T11_73	71.9328	8.17204
	AT3_91	56.7149	6.27799		T11_74	50.343	8.5795
	E0771_78	74.3353	4.9726		T12_69	33.9319	8.95229
	E0771_84	58.8197	5.52145		T12_72	31.7187	5.62025
	E0771_86	42.1523	2.63149		T12_75	94.3547	14.2709
	E0771_90	57.67	9.30608		T12_76	83.293	4.34035
	PyMT-M_82	60.0422	13.5389			Macrophage	Neutrophils
	PyMT-M_83	20.9039	9.99836		2208L_1	59.6876	226.78
	PyMT-M_89	33.8989	12.7271		2208L_2	67.8589	294.747
	PyMT-M_92	17.2803	5.64567		2208L_3	51.797	376.753
					2208L_4	59.7088	425.868
					2208L_5	92.2965	341.127

## Sheet: Fig. 2D
	Fig. 2D
	T11	tumor growth												E0771	tumor growth
		Day 0	Day 3	Day 6	Day 9	Day 12	Day 15	Day 18	Day 21	Day 24	Day 27	Day 30			Day 0	Day 3	Day 6	Day 9	Day 12	Day 15	Day 18	Day 21	Day 24
	IgG+vehicle	0	25.98	64.51	45.05	59.3	74.06	75.66	92.94	100.63	95.3	118.79		IgG+vehicle	0	18.85	41.58	93.45	120.34	364.02	516.33	850.59	802.49
		0	36.56	72.05	113.88	106.86	136.78	164.2	170.77	292.98	340.49	675.47			0	27.14	34.64	98.06	257.86	441.97	728.59	1006.1	1718.8
		0	31.36	56.33	54.49	35.19	50.18	95.6	140.89	179.13	305.45	365.94			0	18.85	43.85	77.23	217.64	342.67	544.81	652.31	930.01
		0	19.11	50.89	46.14	53.76	44.79	70.67	84.97	139.5	212.32	537.65			0	41.89	63.73	88.56	241.51	411.21	715.92	1010.99	1472.62
		0	20.23	47.78	60.04	47.53	69.4	93.44	124.19	234.91	414.81	809.84			0	33.93	58.79	76.45	217.9	355.59	525.32	738.8	941.88
		0	47.44	74.8	85.8	87.16	51.31	48.66	33.51	18.85	0	0			0	44.4	71.66	79.2	166.5	236.04	359.46	598.36	905.02
		0	33.24	56.54	68.35	100.57	109.93	134.88	186.59	340.1	522.95	758.87			0	54.74	61.96	125.76	225.29	401.42	615.57	978.74	1249.88
		0	40.62	79.85	128.59	238.92	281.49	385.2	635.38	741.26	1115.22	1739.37			0	14.14	48.77	68.76	162.18	270.77	457.39	733.13	1096.63
		0	37.63	48.74	75.01	133.05	165.88	226.85	259.18	302.31	582.19	896.74			0	44.01	71.18	69.4	217.64	421.02	487.37	788.93	1097.27
															0	35.84	52.81	66.8	132.83	189.31	267.86	466.53	559.76
	anti-Pd-1+PTX	0	36.49	33.46	50.18	36.32	0	0	0	0	0	0		anti-Pd-1+PTX	0	59.83	50.17	72.02	129.41	137.79	304.94	602.14	895.9
		0	33.9	93.07	103.5	75.34	43.62	46.59	14.14	0	0	0			0	54.74	59.83	77.63	82.97	91.19	71.71	66.76	114.94
		0	45.62	74.61	73.54	62.56	32.71	29.39	14.14	0	0	0			0	52.81	94.1	75.51	82.74	92.25	43.58	18.85	0
		0	33.29	48.25	35.81	38.77	33.93	0	0	0	0	0			0	18.85	50.34	63.61	182.46	335.1	487.37	653.42	574.23
		0	21.21	39.02	0	0	0	0	0	0	0	0			0	35.54	69.46	51.95	46.99	0	0	0	0
		0	34.78	77.95	57.12	29.49	14.14	0	0	0	0	0			0	75.04	59.11	71.66	112.98	142.9	142.9	169.51	216.24
		0	30.87	60.94	54.22	35.84	0	0	0	0	0	0			0	55.13	80.88	99.48	206.84	360.71	443.77	852.94	1029.8
		0	21.13	30.22	25.09	0	0	0	0	0	0	0			0	40.83	36.64	59.83	90.61	110.58	242.14	262.28	492.81
		0	47.75	92.25	53.04	56.15	0	0	0	0	0	0			0	42.73	86.36	134.64	284.28	350.4	471.61	744.24	1077.16
		0	24.98	85.5	126.49	126.71	120.38	62.04	44.01	39.82	18.85	0			0	61.52	67.56	95.03	137.93	166.25	142.9	139.38	126.49
	PyMT-M	tumor growth												AT3	tumor growth
		Day 0	Day 3	Day 6	Day 9	Day 12	Day 15	Day 18							Day 0	Day 3	Day 6	Day 9	Day 12	Day 15	Day 18	Day 21
	IgG+vehicle	0	69.46	111.66	243.74	461.92	962.52	1336.17						IgG+vehicle	0	23.56	25.09	100.01	166.25	239.31	359.97	630.6
		0	65.14	81.71	277.15	702.24	989.12	1417.08							0	18.85	26.94	67.89	106.88	173.72	269.23	472.62
		0	63.94	94.66	212.32	462.24	744.35	811.88							0	18.85	24.13	35.19	47.31	84.23	173.09	256.64
		0	56.5	58.19	150.02	275.21	659.58	1352.24							0	23.56	21.64	44.61	61.83	109.93	223.21	394.32
		0	50.34	83.28	137.8	201.6	412.35	615.82							0	19.79	24.15	77.49	89.27	171.08	187.18	268.74
		0	41.05	63.73	196.78	344.77	472.9	1020.7							0	24.5	26.81	57.26	100.78	169.5	266	394.32
		0	67.56	103.5	97.72	246.95	564.58	1176.89							0	18.85	30.79	53.01	54.22	100.77	125.02	208.03
		0	54.49	70.82	125.89	234.38	316.97	555.49						anti-Pd-1+PTX	0	23.56	21.45	27.84	42.25	26.39	51.72	31.1
		0	70.82	93.45	247	637.36	1172.9	2299.17							0	23.56	25.2	47.78	66.8	80.96	57.21	74.22
		0	47.53	63.61	204.41	333.04	515.08	933.2							0	23.56	24.66	39.02	36.64	68.24	77.56	139.15
	anti-Pd-1+PTX	0	49.43	84.45	101.8	150.13	316.97	555.49							0	18.85	18.85	26.46	49.37	30.79	37.99	68.69
		0	46.63	73.62	109.21	76.34	0	0							0	23.56	18.85	19.3	30.15	21.64	24.66	0
		0	43.01	102.16	165.92	107.59	230.34	543.09							0	29.18	26.23	28.45	25.45	36.29	30.22	51.31
		0	41.05	80.58	138.52	128.02	231.62	584.19							0	22.64	32.57	23.06	23.38	24.52	35.84	64.86
		0	50.97	78.46	72.17	43.01	0	0
		0	34.64	58.22	38.71	14.14	0	0
		0	43.01	92.66	281.03	182.88	273.45	278.24
		0	42.21	72.05	49.63	97.5	69.27	0
		0	48.77	98.67	82.47	69.4	50.27	0
		0	35.84	104.43	70.37	77.45	51.31	23.56

## Sheet: Fig. 2F
	Day 0	Day 3	Day 6	Day 9	Day 12	Day 15	Day 18	Day 21	Day 24	Day 27	Day 30	Day 33	Day 36	Day 39	Day 42	Day 45
E0771 IgG+vehicle	0	14.14	14.14	60.14	72.87	151.4	261.48	802.49
	0	0	51.72	81.72	109.96	291.58	510.9	1192.43
	0	47.71	47.53	83.07	95.33	517.95	818.37	1365.79
	0	62.86	48.95	67.89	66.35	85.5	173.34	313.71	449.56	673.84
	0	26.03	65.53	76.11	224.88	267.44	523.13	808.42
	0	30.45	61.29	69.38	168.4	154.98	464.3	867.13
	0	27	38.96	92.34	142.76	281.06	696	917.32
	0	14.14	43.27	95.42	147.33	256.09	621.94	984.46
	0	39.32	56.97	80.48	102.19	165.92	281.63	591.9
	0	27.34	49.29	128.18	159.28	360.87	496.18	751.19	1088.57
	0	40.07	44.89	96.88	85.8	147.55	198.43	339.9	496.18
	0	41.89	66.48	179.19	254.85	550.15	692.72	953.28	1172.9
	0	36.64	56.33	51.41	52.78	87.7	92.25	156.76	329.07
	0	35.84	44.44	54.95	72.99	109.21	184.73	381.56	573.27
E0771 PTX+anti-PD1 low response	0	36.09	47.44	35.84	57.26	107.7	126.64	204.49	305.74	475.5	677.91
	0	14.14	14.4	25.09	65.37	233.77	309.43	646.62	835.65
	0	32.57	30.24	35.96	42.49	56.67	61.52	83.07	77.4	130.34	216.44
	0	50.68	28.22	54.36	79.77	151.4	149.46	445.69	705.43	906.5
	0	46.08	45.39	96.19	65.14	203.74	232.43	432.6	671.4	880.69
	0	23.24	47.16	86.47	164.27	339.75	880.54
	0	29.32	47.16	79.12	186.57	394.34	590.15	1160.75
	0	58.79	67.64	121.97	281.93	553.46	667.12	644.03
	0	26.24	64.86	79.11	277.12	447.57	608.8	736.19
	0	0	42.25	24.62	40.58	64.03	165.19	193.45
	0	48.39	57.61	89.04	138.26	179.94	436.02	450.52
	0	24.23	49.8	61.89	107.84	277.87	328.63	613.49
	0	30.23	69.88	86.31	205.59	299.41	617.7
	0	43.85	64.35	68.35	108.96	133.46	273.52	451.6
	0	25	52.78	76.5	94.62	309.76	539.45	868.7
E0771 PTX+anti-PD1 Recurred	0	36.64	40.55	45.54	66.01	44.11	57.21	54.29	51.31	18.85	84.95	114.83	220.94	431.33	631.91	1307.33
	0	42.49	33.69	48.41	39.13	65.35	51.93	44.89	17.44	14.14	18.62	55.13	92.66	124.69	169.23	377.09
E0771 PTX+anti-PD1 Cured	0	43.56	45.16	64.26	0	0	0	0	0	0	0	0	0	0	0
	0	18.85	46.14	73.89	55.45	0	0	0	0	0	0	0	0	0	0
	0	53.57	64.88	70.55	50.8	0	0	0	0	0	0	0	0	0	0
	0	56.2	49.37	89.27	119.09	65.74	41.37	0	0	0	0	0	0	0	0
	0	48.41	71.04	143.52	151.4	82.47	0	0	0	0	0	0	0	0	0
	0	69.38	62.93	69.38	0	0	0	0	0	0	0	0	0	0	0
	0	47.75	75.28	104.72	0	0	0	0	0	0	0	0	0	0	0
	0	28.27	50.27	23.56	0	0	0	0	0	0	0	0	0	0	0
	0	23.56	43.58	62.36	43.57	0	0	0	0	0	0	0	0	0	0

## Sheet: Fig. 2G
	Monocytes per ul peripheral blood
	Day1 PB			Day 8 PB			Day 17 PB				Day 1 PB			Day 8 PB			Day 17 PB
		Monocyte			Monocyte			Monocyte				Monocytes			Monocytes			Monocytes
	E0771_1	53.3261		E0771_1	306.508		E0771_1	226.899			AT3_Con_1	64.3882		AT3_Con_1	86.1054		AT3_Con_1	125.815
	E0771_2	42.5627		E0771_2	330.338		E0771_2	127.886			AT3_Con_2	51.0368		AT3_Con_2	136.131		AT3_Con_2	108.534
	E0771_3	61.3148		E0771_3	259.27		E0771_3	71.9327			AT3_Con_3	55.8044		AT3_Con_3	83.089		AT3_Con_3	69.2941
	E0771_4	23.2633		E0771_4	270.249		E0771_4	95.0863			AT3_Con_4	55.7607		AT3_Con_4	75.5587		AT3_Con_4	82.6269
	E0771_5	89.3245		E0771_5	140.06		E0771_5	134.343			AT3_Con_5	32.6821		AT3_Con_5	54.0831		AT3_Con_5	64.4444
	Res1_1	65.1475		Res1_1	194.128		Res1_1	165.691			AT3-Res_Con_1	40.0078		AT3-Res_Con_1	55.0631		AT3-Res_Con_1	114.771
	Res1_2	38.702		Res1_2	157.558		Res1_2	146.66			AT3-Res_Con_2	59.2807		AT3-Res_Con_2	69.9568		AT3-Res_Con_2	136.306
	Res1_3	38.5612		Res1_3	172.862		Res1_3	202.525			AT3-Res_Con_3	80.7671		AT3-Res_Con_3	82.884		AT3-Res_Con_3	185.4
	Res1_4	59.4132		Res1_4	152.307		Res1_4	145.838			AT3-Res_Con_4	68.8334		AT3-Res_Con_4	60.8412		AT3-Res_Con_4	168.494
	Res2_1	63.5365		Res2_1	134.227		Res2_1	295.578			AT3-Res_Con_5	40.9807		AT3-Res_Con_5	72.3347		AT3-Res_Con_5	240.586
	Res2_2	57.1429		Res2_2	213.125		Res2_2	135.114
	Res2_3	61.9505		Res2_3	173.889		Res2_3	186.959
	Res2_4	110.68		Res2_4	195.042		Res2_4	284.665
	Res2_5	82.9809		Res2_5	293.179		Res2_5	179.197
											Day 17 PB
												Monocytes
											AT3_Con_1	125.815
											AT3_Con_2	108.534
											AT3_Con_3	69.2941
											AT3_Con_4	82.6269
											AT3_Con_5	64.4444
											AT3-Res2_Con_1	114.771
											AT3-Res2_Con_2	136.306
											AT3-Res2_Con_3	185.4
											AT3-Res2_Con_4	168.494
											AT3-Res2_Con_5	240.586

## Sheet: Fig. 2H
	Day 0	Day 3	Day 6	Day 9	Day 12	Day 15	Day 18
E0771 IgG+vehicle	0	43.01	60.82	108.84	223.22	427.18	583.32
	0	31.47	58.19	117.66	151.97	278.12	511.64
	0	45.16	84.14	141.21	271.96	429.52	610.7
	0	53.57	71.99	83.07	156.56	330.94	466.45
	0	53.62	60.32	116.04	180.8	283.86	641.47
	0	42.29	42.21	130.06	176.28	389.56	578.29
E0771 anti-Pd-1+PTX	0	43.8	72.1	78.41	71.66	43.13	46.65
	0	29.49	127.96	37.53	32.99	52.93	74.81
	0	51.94	64.88	66.01	48.41	14.14	0
	0	51.05	68.92	49.29	0	0	0
	0	42.07	76.34	34.31	0	0	0
	0	47.63	76.34	40.04	0	0	0
	0	43.01	57.12	143.99	266.14	283.52	505.63
	0	43.85	82.03	83.28	116.04	191.59	299.41
	0	35.96	85.15	98.06	62.56	28.45	0
	0	49.29	60.49	66.5	14.14	0	0
E0771-Res1 IgG+vehicle	0	45.36	68.24	125.06	184.73	281.7	507.89
	0	37.05	59.48	144.43	192.74	272.39	395.31
	0	45.77	108.12	192.46	230.72	221.22	581.33
	0	41.39	89.01	101.94	184.01	225.8	288.63
	0	44.44	84.2	140.97	214.05	366.34	447.13
	0	49.46	54.49	90.61	159.83	248.35	326.78
E0771-Res1 anti-Pd-1+PTX	0	50.27	101.94	123.54	95.56	112.46	193.69
	0	50.8	96.28	105.9	205.88	252.32	304.94
	0	51.93	58.97	43.43	60.32	62.92	106.41
	0	42.75	68.74	78.66	91.68	120.6	244.3
	0	48.03	74.23	85.08	124.69	116.87	260.77
	0	52.78	96.51	109.37	169.51	242.11	405.47
E0771-Res2 IgG+vehicle	0	48.95	83.12	174.97	347.54	524.62	829.73
	0	65.93	74.22	136.21	260.58	456.96	916.09
	0	46.19	51.41	83.76	156.76	281.82	405.47
	0	63.15	92.03	209.27	291.54	576.85	790.05
	0	49.29	63.37	185.17	341.65	563.67	906.01
	0	45.36	67.92	154.98	262.13	433.86	730.56
E0771-Res2 anti-Pd-1+PTX	0	50.8	67.42	67.56	86.75	91.87	131.95
	0	49.29	96.69	149.63	332.9	518.31	807.87
	0	52.28	70.55	137.16	223.64	269.52	579.89
	0	40.62	52.81	132.49	167.06	238.6	472.62
	0	57.78	68.74	130.34	270.66	371.02	614.31
	0	52.56	66.89	111.78	211.89	287.31	354.67

## Sheet: Fig. 2I
	cluster	sample	Freq	%		sample	Freq	%		sample	Freq	%				2208L	%		2208L-Res1	%		2208L-Res2	%
	0	E0771_ctrl	264	9.99243	0	E0771_res1	496	13.1845	0	E0771_res2	862	15.5962			0	1096	15.3351		783	11.119		1010	14.1298
	1	E0771_ctrl	344	13.0204	1	E0771_res1	471	12.5199	1	E0771_res2	576	10.4216		TREM2+ Mac	1	1232	17.238		747	10.6078		619	8.65976
	2	E0771_ctrl	220	8.32702	2	E0771_res1	311	8.26688	2	E0771_res2	783	14.1668			2	964	13.4882		882	12.5249		547	7.65249
	3	E0771_ctrl	298	11.2793	3	E0771_res1	494	13.1313	3	E0771_res2	305	5.51836			3	1060	14.8314		437	6.20562		384	5.37213
	4	E0771_ctrl	270	10.2195	4	E0771_res1	256	6.80489	4	E0771_res2	313	5.66311		RTAN	4	54	0.755562		396	5.6234		1020	14.2697
	5	E0771_ctrl	90	3.40651	5	E0771_res1	125	3.3227	5	E0771_res2	500	9.0465			5	469	6.56219		311	4.41636		396	5.54001
	6	E0771_ctrl	92	3.48221	6	E0771_res1	196	5.20999	6	E0771_res2	348	6.29636			6	81	1.13334		988	14.0301		92	1.28707
	7	E0771_ctrl	148	5.60182	7	E0771_res1	213	5.66188	7	E0771_res2	222	4.01665			7	152	2.12677		482	6.84465		330	4.61668
	8	E0771_ctrl	123	4.65556	8	E0771_res1	159	4.22648	8	E0771_res2	185	3.3472			8	119	1.66503		338	4.79977		447	6.2535
	9	E0771_ctrl	122	4.61771	9	E0771_res1	136	3.6151	9	E0771_res2	169	3.05772			9	361	5.05107		238	3.37972		207	2.89591
	10	E0771_ctrl	112	4.23921	10	E0771_res1	142	3.77459	10	E0771_res2	163	2.94916			10	15	0.209878		67	0.951434		641	8.96754
	11	E0771_ctrl	103	3.89856	11	E0771_res1	121	3.21637	11	E0771_res2	171	3.0939			11	328	4.58934		243	3.45072		121	1.69278
	12	E0771_ctrl	70	2.64951	12	E0771_res1	89	2.36576	12	E0771_res2	224	4.05283			12	242	3.38604		227	3.22352		193	2.70006
	13	E0771_ctrl	43	1.62755	13	E0771_res1	67	1.78097	13	E0771_res2	172	3.112			13	146	2.04282		160	2.27208		266	3.72132
	14	E0771_ctrl	40	1.514	14	E0771_res1	118	3.13663	14	E0771_res2	71	1.2846			14	307	4.29551		151	2.14428		76	1.06323
	15	E0771_ctrl	18	0.681302	15	E0771_res1	48	1.27592	15	E0771_res2	135	2.44255			15	73	1.02141		136	1.93127		185	2.58814
	16	E0771_ctrl	43	1.62755	16	E0771_res1	77	2.04678	16	E0771_res2	81	1.46553			16	230	3.21813		47	0.667424		107	1.49692
	17	E0771_ctrl	70	2.64951	17	E0771_res1	64	1.70122	17	E0771_res2	66	1.19414			17	51	0.713586		103	1.46265		201	2.81198
	18	E0771_ctrl	41	1.55185	18	E0771_res1	57	1.51515	18	E0771_res2	69	1.24842			18	60	0.839513		75	1.06504		82	1.14717
	19	E0771_ctrl	81	3.06586	19	E0771_res1	54	1.43541	19	E0771_res2	30	0.54279			19	19	0.265846		55	0.781028		76	1.06323
	20	E0771_ctrl	28	1.0598	20	E0771_res1	39	1.03668	20	E0771_res2	34	0.615162			20	44	0.615643		41	0.582221		41	0.573587
	21	E0771_ctrl	12	0.454201	21	E0771_res1	17	0.451887	21	E0771_res2	19	0.343767			21	11	0.153911		60	0.852031		43	0.601567
	22	E0771_ctrl	5	0.189251	22	E0771_res1	4	0.106326	22	E0771_res2	17	0.307581			22	33	0.461732		44	0.624822		30	0.419698
	23	E0771_ctrl	5	0.189251	23	E0771_res1	8	0.212653	23	E0771_res2	12	0.217116			23	0	0		31			34
	Total		2642				3762				5527					7147	100		7042			7148
		Monocyte
		Macrophage														Monocyte
		DC														Macrophage
		CD8+T														DC
																CD8+T
																neutrophils

## Sheet: Fig. 2L
	Fig. 2L		Day0	Day3	Day6	Day9	Day12	Day15	Day18
	2208L-Res2 vehicle oral	IgG+vehicle	0	32.07	43.01	55.52	110.01	133.05	163.66
			0	37.99	41.05	61.96	100.57	147.78	169.65
			0	30.15	35.35	75.01	106.86	142.55	175.3
			0	21.21	34.78	86.39	126.43	128.08	151.4
			0	26.81	43.85	64.26	91.25	111.26	183.16
		anti-Pd-1+PTX	0	34.41	47.11	50.8	74.61	129.29	140.91
			0	26.8	36.32	51.94	91.77	139.5	200.95
			0	25.66	33.35	48.58	78.65	129.29	138.33
			0	35.28	51.93	43.43	99.48	130.99	116.1
			0	24.13	30.87	40.04	88.52	110.43	122.08
	2208L-Res2 Celecoxib oral	IgG+vehicle	0	25.16	51.05	58.32	78.41	129.41	151.71
			0	32.07	45.16	77.49	108.4	126.71	156.75
			0	31.89	43.85	56.97	92.89	137.39	173.72
			0	33.99	35.96	57.21	80.96	118.79	178.72
			0	24.15	40.14	67.86	124.79	159.76	159.76
		anti-Pd-1+PTX	0	35.54	36.29	46.08	58.09	85.65	85.65
			0	26.8	40.83	35.96	51.05	76.34	79.81
			0	27.34	20.63	29.65	42.34	50.17	71.18
			0	27.34	21.35	30.19	45.16	61.61	78.66
			0	28.45	23.65	43.01	40.72	65.83	64.26

[truncated: 127 more sheets: Fig.2M, Fig.S2B, Fig. S2D, Fig. S2E, Fig. S2F, Fig. S2G, Fig. S2I, Fig. S2J, Fig. S2K, Fig. S2L, Fig. S2M , Fig. S2N, Fig. S2O, Fig. S2P, Fig. 3B, Fig. 3G, Fig. 3H, Fig. 3I, Fig. 3J, Fig. 3L …]
